# Supplementary material for: The Fate of Heavy Metals and Risk Assessment of Heavy Metal in Pyrolysis Coupling with Acid Washing Treatment for Sewage Sludge
Source: Toxics. 2023 May 9;11(5):447. doi: 10.3390/toxics11050447 (PMC10224035; doi:10.3390/toxics11050447)
Supplement: Supplementary file 1 [file toxics-11-00447-s001.zip]

Archive with 1 entries (1 files):
- toxics-2368169-supplementary.pdf
